# Supplementary material for: Structure of AQEE-30 of VGF Neuropeptide in Membrane-Mimicking Environments
Source: Int J Mol Sci. 2022 Nov 12;23(22):13953. doi: 10.3390/ijms232213953 (PMC9696787; doi:10.3390/ijms232213953)
Supplement: Supplementary file 1 [file ijms-23-13953-s001.zip]

Archive with 1 entries (1 files):
- ijms-1997166-supplementary.pdf
